# Supplementary material for: Synthesis of Imidazolidin-2-ones from trans-(R,R)-Diaminocyclohexane: A Statistical Analysis-Based Pseudo-Multicomponent Protocol
Source: Molecules. 2025 Mar 22;30(7):1415. doi: 10.3390/molecules30071415 (PMC11990649; doi:10.3390/molecules30071415)
Supplement: Supplementary file 1 [file molecules-30-01415-s001.zip]

Archive with 1 entries (1 files):
- molecules-3479845-supplementary.pdf
